# Supplementary material for: Design of Eutectic Solvents with Specified Extraction Properties Based on Intermolecular Interaction Energy
Source: Molecules. 2024 Oct 24;29(21):5022. doi: 10.3390/molecules29215022 (PMC11547920; doi:10.3390/molecules29215022)
Supplement: Supplementary file 1 [file molecules-29-05022-s001.zip]

Archive with 1 entries (1 files):
- molecules-3248172-supplementary.pdf
